# Supplementary material for: Hepatitis C Virus Infection and Intrinsic Disorder in the Signaling Pathways Induced by Toll-Like Receptors
Source: Biology (Basel). 2022 Jul 21;11(7):1091. doi: 10.3390/biology11071091 (PMC9312352; doi:10.3390/biology11071091)
Supplement: Supplementary file 1 [file biology-11-01091-s001.zip]

Archive with 1 entries (1 files):
- biology-1761975-supplementary.pdf
